# Supplementary material for: BMX: a tool for computing bacterial phyletic composition from orthologous maps
Source: BMC Res Notes. 2015 Feb 24;8:51. doi: 10.1186/s13104-015-1017-z (PMC4342873; doi:10.1186/s13104-015-1017-z)
Supplement: Additional file 1: Table S1. — The 213 publically available Streptococcus pneumoniae genomes used a test datasets for the BMX program. OrthoMCL was used to generate orthologous maps from these dataset. [file 13104_2015_1017_MOESM1_ESM.xls]

## Sheet: Sheet1
No.	Strain	DNA	cDNA	Peptide	EMBL	MySQL	GTF	VEP	TSV
1	Streptococcus pneumoniae_2061376 (Streptococcus pneumoniae 2061376)	FASTA (DNA)	FASTA (cDNA)	FASTA (protein)	EMBL	MySQL	GTF	VEP	TSV
2	Streptococcus pneumoniae_2061617 (Streptococcus pneumoniae 2061617)	FASTA (DNA)	FASTA (cDNA)	FASTA (protein)	EMBL	MySQL	GTF	VEP	TSV
3	Streptococcus pneumoniae_2070005 (Streptococcus pneumoniae 2070005)	FASTA (DNA)	FASTA (cDNA)	FASTA (protein)	EMBL	MySQL	GTF	VEP	TSV
4	Streptococcus pneumoniae_2070035 (Streptococcus pneumoniae 2070035)	FASTA (DNA)	FASTA (cDNA)	FASTA (protein)	EMBL	MySQL	GTF	VEP	TSV
5	Streptococcus pneumoniae_2070108 (Streptococcus pneumoniae 2070108)	FASTA (DNA)	FASTA (cDNA)	FASTA (protein)	EMBL	MySQL	GTF	VEP	TSV
6	Streptococcus pneumoniae_2070109 (Streptococcus pneumoniae 2070109)	FASTA (DNA)	FASTA (cDNA)	FASTA (protein)	EMBL	MySQL	GTF	VEP	TSV
7	Streptococcus pneumoniae_2070335 (Streptococcus pneumoniae 2070335)	FASTA (DNA)	FASTA (cDNA)	FASTA (protein)	EMBL	MySQL	GTF	VEP	TSV
8	Streptococcus pneumoniae_2070425 (Streptococcus pneumoniae 2070425)	FASTA (DNA)	FASTA (cDNA)	FASTA (protein)	EMBL	MySQL	GTF	VEP	TSV
9	Streptococcus pneumoniae_2070531 (Streptococcus pneumoniae 2070531)	FASTA (DNA)	FASTA (cDNA)	FASTA (protein)	EMBL	MySQL	GTF	VEP	TSV
10	Streptococcus pneumoniae_2070768 (Streptococcus pneumoniae 2070768)	FASTA (DNA)	FASTA (cDNA)	FASTA (protein)	EMBL	MySQL	GTF	VEP	TSV
11	Streptococcus pneumoniae_2071004 (Streptococcus pneumoniae 2071004)	FASTA (DNA)	FASTA (cDNA)	FASTA (protein)	EMBL	MySQL	GTF	VEP	TSV
12	Streptococcus pneumoniae_2071247 (Streptococcus pneumoniae 2071247)	FASTA (DNA)	FASTA (cDNA)	FASTA (protein)	EMBL	MySQL	GTF	VEP	TSV
13	Streptococcus pneumoniae_2072047 (Streptococcus pneumoniae 2072047)	FASTA (DNA)	FASTA (cDNA)	FASTA (protein)	EMBL	MySQL	GTF	VEP	TSV
14	Streptococcus pneumoniae_2080076 (Streptococcus pneumoniae 2080076)	FASTA (DNA)	FASTA (cDNA)	FASTA (protein)	EMBL	MySQL	GTF	VEP	TSV
15	Streptococcus pneumoniae_2080913 (Streptococcus pneumoniae 2080913)	FASTA (DNA)	FASTA (cDNA)	FASTA (protein)	EMBL	MySQL	GTF	VEP	TSV
16	Streptococcus pneumoniae_2081074 (Streptococcus pneumoniae 2081074)	FASTA (DNA)	FASTA (cDNA)	FASTA (protein)	EMBL	MySQL	GTF	VEP	TSV
17	Streptococcus pneumoniae_2081685 (Streptococcus pneumoniae 2081685)	FASTA (DNA)	FASTA (cDNA)	FASTA (protein)	EMBL	MySQL	GTF	VEP	TSV
18	Streptococcus pneumoniae_2082170 (Streptococcus pneumoniae 2082170)	FASTA (DNA)	FASTA (cDNA)	FASTA (protein)	EMBL	MySQL	GTF	VEP	TSV
19	Streptococcus pneumoniae_2082239 (Streptococcus pneumoniae 2082239)	FASTA (DNA)	FASTA (cDNA)	FASTA (protein)	EMBL	MySQL	GTF	VEP	TSV
20	Streptococcus pneumoniae_2090008 (Streptococcus pneumoniae 2090008)	FASTA (DNA)	FASTA (cDNA)	FASTA (protein)	EMBL	MySQL	GTF	VEP	TSV
21	Streptococcus pneumoniae_3063_00 (Streptococcus pneumoniae 3063-00)	FASTA (DNA)	FASTA (cDNA)	FASTA (protein)	EMBL	MySQL	GTF	VEP	TSV
22	Streptococcus pneumoniae_4027_06 (Streptococcus pneumoniae 4027-06)	FASTA (DNA)	FASTA (cDNA)	FASTA (protein)	EMBL	MySQL	GTF	VEP	TSV
23	Streptococcus pneumoniae_4075_00 (Streptococcus pneumoniae 4075-00)	FASTA (DNA)	FASTA (cDNA)	FASTA (protein)	EMBL	MySQL	GTF	VEP	TSV
24	Streptococcus pneumoniae_459_5 (Streptococcus pneumoniae 459-5)	FASTA (DNA)	FASTA (cDNA)	FASTA (protein)	EMBL	MySQL	GTF	VEP	TSV
25	Streptococcus pneumoniae_5185_06 (Streptococcus pneumoniae 5185-06)	FASTA (DNA)	FASTA (cDNA)	FASTA (protein)	EMBL	MySQL	GTF	VEP	TSV
26	Streptococcus pneumoniae_5652_06 (Streptococcus pneumoniae 5652-06)	FASTA (DNA)	FASTA (cDNA)	FASTA (protein)	EMBL	MySQL	GTF	VEP	TSV
27	Streptococcus pneumoniae_5787_06 (Streptococcus pneumoniae 5787-06)	FASTA (DNA)	FASTA (cDNA)	FASTA (protein)	EMBL	MySQL	GTF	VEP	TSV
28	Streptococcus pneumoniae_670_6b (Streptococcus pneumoniae 670-6B)	FASTA (DNA)	FASTA (cDNA)	FASTA (protein)	EMBL	MySQL	GTF	VEP	TSV
29	Streptococcus pneumoniae_6735_05 (Streptococcus pneumoniae 6735-05)	FASTA (DNA)	FASTA (cDNA)	FASTA (protein)	EMBL	MySQL	GTF	VEP	TSV
30	Streptococcus pneumoniae_6901_05 (Streptococcus pneumoniae 6901-05)	FASTA (DNA)	FASTA (cDNA)	FASTA (protein)	EMBL	MySQL	GTF	VEP	TSV
31	Streptococcus pneumoniae_6963_05 (Streptococcus pneumoniae 6963-05)	FASTA (DNA)	FASTA (cDNA)	FASTA (protein)	EMBL	MySQL	GTF	VEP	TSV
32	Streptococcus pneumoniae_70585 (Streptococcus pneumoniae 70585)	FASTA (DNA)	FASTA (cDNA)	FASTA (protein)	EMBL	MySQL	GTF	VEP	TSV
33	Streptococcus pneumoniae_7286_06 (Streptococcus pneumoniae 7286-06)	FASTA (DNA)	FASTA (cDNA)	FASTA (protein)	EMBL	MySQL	GTF	VEP	TSV
34	Streptococcus pneumoniae_7533_05 (Streptococcus pneumoniae 7533-05)	FASTA (DNA)	FASTA (cDNA)	FASTA (protein)	EMBL	MySQL	GTF	VEP	TSV
35	Streptococcus pneumoniae_7879_04 (Streptococcus pneumoniae 7879-04)	FASTA (DNA)	FASTA (cDNA)	FASTA (protein)	EMBL	MySQL	GTF	VEP	TSV
36	Streptococcus pneumoniae_8190_05 (Streptococcus pneumoniae 8190-05)	FASTA (DNA)	FASTA (cDNA)	FASTA (protein)	EMBL	MySQL	GTF	VEP	TSV
37	Streptococcus pneumoniae_ap200 (Streptococcus pneumoniae AP200)	FASTA (DNA)	FASTA (cDNA)	FASTA (protein)	EMBL	MySQL	GTF	VEP	TSV
38	Streptococcus pneumoniae_bs397 (Streptococcus pneumoniae BS397)	FASTA (DNA)	FASTA (cDNA)	FASTA (protein)	EMBL	MySQL	GTF	VEP	TSV
39	Streptococcus pneumoniae_bs455 (Streptococcus pneumoniae BS455)	FASTA (DNA)	FASTA (cDNA)	FASTA (protein)	EMBL	MySQL	GTF	VEP	TSV
40	Streptococcus pneumoniae_bs457 (Streptococcus pneumoniae BS457)	FASTA (DNA)	FASTA (cDNA)	FASTA (protein)	EMBL	MySQL	GTF	VEP	TSV
41	Streptococcus pneumoniae_bs458 (Streptococcus pneumoniae BS458)	FASTA (DNA)	FASTA (cDNA)	FASTA (protein)	EMBL	MySQL	GTF	VEP	TSV
42	Streptococcus pneumoniae_cdc0288_04 (Streptococcus pneumoniae CDC0288-04)	FASTA (DNA)	FASTA (cDNA)	FASTA (protein)	EMBL	MySQL	GTF	VEP	TSV
43	Streptococcus pneumoniae_cdc1087_00 (Streptococcus pneumoniae CDC1087-00)	FASTA (DNA)	FASTA (cDNA)	FASTA (protein)	EMBL	MySQL	GTF	VEP	TSV
44	Streptococcus pneumoniae_cdc1873_00 (Streptococcus pneumoniae CDC1873-00)	FASTA (DNA)	FASTA (cDNA)	FASTA (protein)	EMBL	MySQL	GTF	VEP	TSV
45	Streptococcus pneumoniae_cdc3059_06 (Streptococcus pneumoniae CDC3059-06)	FASTA (DNA)	FASTA (cDNA)	FASTA (protein)	EMBL	MySQL	GTF	VEP	TSV
46	Streptococcus pneumoniae_cgsp14 (Streptococcus pneumoniae CGSP14)	FASTA (DNA)	FASTA (cDNA)	FASTA (protein)	EMBL	MySQL	GTF	VEP	TSV
47	Streptococcus pneumoniae_d39 (Streptococcus pneumoniae D39)	FASTA (DNA)	FASTA (cDNA)	FASTA (protein)	EMBL	MySQL	GTF	VEP	TSV
48	Streptococcus pneumoniae_england14_9 (Streptococcus pneumoniae England14-9)	FASTA (DNA)	FASTA (cDNA)	FASTA (protein)	EMBL	MySQL	GTF	VEP	TSV
49	Streptococcus pneumoniae_eu_np01 (Streptococcus pneumoniae EU-NP01)	FASTA (DNA)	FASTA (cDNA)	FASTA (protein)	EMBL	MySQL	GTF	VEP	TSV
50	Streptococcus pneumoniae_eu_np02 (Streptococcus pneumoniae EU-NP02)	FASTA (DNA)	FASTA (cDNA)	FASTA (protein)	EMBL	MySQL	GTF	VEP	TSV
51	Streptococcus pneumoniae_eu_np03 (Streptococcus pneumoniae EU-NP03)	FASTA (DNA)	FASTA (cDNA)	FASTA (protein)	EMBL	MySQL	GTF	VEP	TSV
52	Streptococcus pneumoniae_eu_np04 (Streptococcus pneumoniae EU-NP04)	FASTA (DNA)	FASTA (cDNA)	FASTA (protein)	EMBL	MySQL	GTF	VEP	TSV
53	Streptococcus pneumoniae_eu_np05 (Streptococcus pneumoniae EU-NP05)	FASTA (DNA)	FASTA (cDNA)	FASTA (protein)	EMBL	MySQL	GTF	VEP	TSV
54	Streptococcus pneumoniae_g54 (Streptococcus pneumoniae G54)	FASTA (DNA)	FASTA (cDNA)	FASTA (protein)	EMBL	MySQL	GTF	VEP	TSV
55	Streptococcus pneumoniae_ga02254 (Streptococcus pneumoniae GA02254)	FASTA (DNA)	FASTA (cDNA)	FASTA (protein)	EMBL	MySQL	GTF	VEP	TSV
56	Streptococcus pneumoniae_ga02270 (Streptococcus pneumoniae GA02270)	FASTA (DNA)	FASTA (cDNA)	FASTA (protein)	EMBL	MySQL	GTF	VEP	TSV
57	Streptococcus pneumoniae_ga02506 (Streptococcus pneumoniae GA02506)	FASTA (DNA)	FASTA (cDNA)	FASTA (protein)	EMBL	MySQL	GTF	VEP	TSV
58	Streptococcus pneumoniae_ga02714 (Streptococcus pneumoniae GA02714)	FASTA (DNA)	FASTA (cDNA)	FASTA (protein)	EMBL	MySQL	GTF	VEP	TSV
59	Streptococcus pneumoniae_ga04175 (Streptococcus pneumoniae GA04175)	FASTA (DNA)	FASTA (cDNA)	FASTA (protein)	EMBL	MySQL	GTF	VEP	TSV
60	Streptococcus pneumoniae_ga04216 (Streptococcus pneumoniae GA04216)	FASTA (DNA)	FASTA (cDNA)	FASTA (protein)	EMBL	MySQL	GTF	VEP	TSV
61	Streptococcus pneumoniae_ga04375 (Streptococcus pneumoniae GA04375)	FASTA (DNA)	FASTA (cDNA)	FASTA (protein)	EMBL	MySQL	GTF	VEP	TSV
62	Streptococcus pneumoniae_ga04672 (Streptococcus pneumoniae GA04672)	FASTA (DNA)	FASTA (cDNA)	FASTA (protein)	EMBL	MySQL	GTF	VEP	TSV
63	Streptococcus pneumoniae_ga05245 (Streptococcus pneumoniae GA05245)	FASTA (DNA)	FASTA (cDNA)	FASTA (protein)	EMBL	MySQL	GTF	VEP	TSV
64	Streptococcus pneumoniae_ga05248 (Streptococcus pneumoniae GA05248)	FASTA (DNA)	FASTA (cDNA)	FASTA (protein)	EMBL	MySQL	GTF	VEP	TSV
65	Streptococcus pneumoniae_ga05578 (Streptococcus pneumoniae GA05578)	FASTA (DNA)	FASTA (cDNA)	FASTA (protein)	EMBL	MySQL	GTF	VEP	TSV
66	Streptococcus pneumoniae_ga06083 (Streptococcus pneumoniae GA06083)	FASTA (DNA)	FASTA (cDNA)	FASTA (protein)	EMBL	MySQL	GTF	VEP	TSV
67	Streptococcus pneumoniae_ga07228 (Streptococcus pneumoniae GA07228)	FASTA (DNA)	FASTA (cDNA)	FASTA (protein)	EMBL	MySQL	GTF	VEP	TSV
68	Streptococcus pneumoniae_ga07643 (Streptococcus pneumoniae GA07643)	FASTA (DNA)	FASTA (cDNA)	FASTA (protein)	EMBL	MySQL	GTF	VEP	TSV
69	Streptococcus pneumoniae_ga07914 (Streptococcus pneumoniae GA07914)	FASTA (DNA)	FASTA (cDNA)	FASTA (protein)	EMBL	MySQL	GTF	VEP	TSV
70	Streptococcus pneumoniae_ga08780 (Streptococcus pneumoniae GA08780)	FASTA (DNA)	FASTA (cDNA)	FASTA (protein)	EMBL	MySQL	GTF	VEP	TSV
71	Streptococcus pneumoniae_ga08825 (Streptococcus pneumoniae GA08825)	FASTA (DNA)	FASTA (cDNA)	FASTA (protein)	EMBL	MySQL	GTF	VEP	TSV
72	Streptococcus pneumoniae_ga11184 (Streptococcus pneumoniae GA11184)	FASTA (DNA)	FASTA (cDNA)	FASTA (protein)	EMBL	MySQL	GTF	VEP	TSV
73	Streptococcus pneumoniae_ga11304 (Streptococcus pneumoniae GA11304)	FASTA (DNA)	FASTA (cDNA)	FASTA (protein)	EMBL	MySQL	GTF	VEP	TSV
74	Streptococcus pneumoniae_ga11426 (Streptococcus pneumoniae GA11426)	FASTA (DNA)	FASTA (cDNA)	FASTA (protein)	EMBL	MySQL	GTF	VEP	TSV
75	Streptococcus pneumoniae_ga11663 (Streptococcus pneumoniae GA11663)	FASTA (DNA)	FASTA (cDNA)	FASTA (protein)	EMBL	MySQL	GTF	VEP	TSV
76	Streptococcus pneumoniae_ga11856 (Streptococcus pneumoniae GA11856)	FASTA (DNA)	FASTA (cDNA)	FASTA (protein)	EMBL	MySQL	GTF	VEP	TSV
77	Streptococcus pneumoniae_ga13224 (Streptococcus pneumoniae GA13224)	FASTA (DNA)	FASTA (cDNA)	FASTA (protein)	EMBL	MySQL	GTF	VEP	TSV
78	Streptococcus pneumoniae_ga13338 (Streptococcus pneumoniae GA13338)	FASTA (DNA)	FASTA (cDNA)	FASTA (protein)	EMBL	MySQL	GTF	VEP	TSV
79	Streptococcus pneumoniae_ga13430 (Streptococcus pneumoniae GA13430)	FASTA (DNA)	FASTA (cDNA)	FASTA (protein)	EMBL	MySQL	GTF	VEP	TSV
80	Streptococcus pneumoniae_ga13455 (Streptococcus pneumoniae GA13455)	FASTA (DNA)	FASTA (cDNA)	FASTA (protein)	EMBL	MySQL	GTF	VEP	TSV
81	Streptococcus pneumoniae_ga13494 (Streptococcus pneumoniae GA13494)	FASTA (DNA)	FASTA (cDNA)	FASTA (protein)	EMBL	MySQL	GTF	VEP	TSV
82	Streptococcus pneumoniae_ga13499 (Streptococcus pneumoniae GA13499)	FASTA (DNA)	FASTA (cDNA)	FASTA (protein)	EMBL	MySQL	GTF	VEP	TSV
83	Streptococcus pneumoniae_ga13637 (Streptococcus pneumoniae GA13637)	FASTA (DNA)	FASTA (cDNA)	FASTA (protein)	EMBL	MySQL	GTF	VEP	TSV
84	Streptococcus pneumoniae_ga13723 (Streptococcus pneumoniae GA13723)	FASTA (DNA)	FASTA (cDNA)	FASTA (protein)	EMBL	MySQL	GTF	VEP	TSV
85	Streptococcus pneumoniae_ga13856 (Streptococcus pneumoniae GA13856)	FASTA (DNA)	FASTA (cDNA)	FASTA (protein)	EMBL	MySQL	GTF	VEP	TSV
86	Streptococcus pneumoniae_ga14373 (Streptococcus pneumoniae GA14373)	FASTA (DNA)	FASTA (cDNA)	FASTA (protein)	EMBL	MySQL	GTF	VEP	TSV
87	Streptococcus pneumoniae_ga14688 (Streptococcus pneumoniae GA14688)	FASTA (DNA)	FASTA (cDNA)	FASTA (protein)	EMBL	MySQL	GTF	VEP	TSV
88	Streptococcus pneumoniae_ga14798 (Streptococcus pneumoniae GA14798)	FASTA (DNA)	FASTA (cDNA)	FASTA (protein)	EMBL	MySQL	GTF	VEP	TSV
89	Streptococcus pneumoniae_ga16121 (Streptococcus pneumoniae GA16121)	FASTA (DNA)	FASTA (cDNA)	FASTA (protein)	EMBL	MySQL	GTF	VEP	TSV
90	Streptococcus pneumoniae_ga16242 (Streptococcus pneumoniae GA16242)	FASTA (DNA)	FASTA (cDNA)	FASTA (protein)	EMBL	MySQL	GTF	VEP	TSV
91	Streptococcus pneumoniae_ga16531 (Streptococcus pneumoniae GA16531)	FASTA (DNA)	FASTA (cDNA)	FASTA (protein)	EMBL	MySQL	GTF	VEP	TSV
92	Streptococcus pneumoniae_ga16833 (Streptococcus pneumoniae GA16833)	FASTA (DNA)	FASTA (cDNA)	FASTA (protein)	EMBL	MySQL	GTF	VEP	TSV
93	Streptococcus pneumoniae_ga17227 (Streptococcus pneumoniae GA17227)	FASTA (DNA)	FASTA (cDNA)	FASTA (protein)	EMBL	MySQL	GTF	VEP	TSV
94	Streptococcus pneumoniae_ga17301 (Streptococcus pneumoniae GA17301)	FASTA (DNA)	FASTA (cDNA)	FASTA (protein)	EMBL	MySQL	GTF	VEP	TSV
95	Streptococcus pneumoniae_ga17328 (Streptococcus pneumoniae GA17328)	FASTA (DNA)	FASTA (cDNA)	FASTA (protein)	EMBL	MySQL	GTF	VEP	TSV
96	Streptococcus pneumoniae_ga17371 (Streptococcus pneumoniae GA17371)	FASTA (DNA)	FASTA (cDNA)	FASTA (protein)	EMBL	MySQL	GTF	VEP	TSV
97	Streptococcus pneumoniae_ga17457 (Streptococcus pneumoniae GA17457)	FASTA (DNA)	FASTA (cDNA)	FASTA (protein)	EMBL	MySQL	GTF	VEP	TSV
98	Streptococcus pneumoniae_ga17484 (Streptococcus pneumoniae GA17484)	FASTA (DNA)	FASTA (cDNA)	FASTA (protein)	EMBL	MySQL	GTF	VEP	TSV
99	Streptococcus pneumoniae_ga17545 (Streptococcus pneumoniae GA17545)	FASTA (DNA)	FASTA (cDNA)	FASTA (protein)	EMBL	MySQL	GTF	VEP	TSV
100	Streptococcus pneumoniae_ga17570 (Streptococcus pneumoniae GA17570)	FASTA (DNA)	FASTA (cDNA)	FASTA (protein)	EMBL	MySQL	GTF	VEP	TSV
101	Streptococcus pneumoniae_ga17719 (Streptococcus pneumoniae GA17719)	FASTA (DNA)	FASTA (cDNA)	FASTA (protein)	EMBL	MySQL	GTF	VEP	TSV
102	Streptococcus pneumoniae_ga17971 (Streptococcus pneumoniae GA17971)	FASTA (DNA)	FASTA (cDNA)	FASTA (protein)	EMBL	MySQL	GTF	VEP	TSV
103	Streptococcus pneumoniae_ga18068 (Streptococcus pneumoniae GA18068)	FASTA (DNA)	FASTA (cDNA)	FASTA (protein)	EMBL	MySQL	GTF	VEP	TSV
104	Streptococcus pneumoniae_ga18523 (Streptococcus pneumoniae GA18523)	FASTA (DNA)	FASTA (cDNA)	FASTA (protein)	EMBL	MySQL	GTF	VEP	TSV
105	Streptococcus pneumoniae_ga19077 (Streptococcus pneumoniae GA19077)	FASTA (DNA)	FASTA (cDNA)	FASTA (protein)	EMBL	MySQL	GTF	VEP	TSV
106	Streptococcus pneumoniae_ga19101 (Streptococcus pneumoniae GA19101)	FASTA (DNA)	FASTA (cDNA)	FASTA (protein)	EMBL	MySQL	GTF	VEP	TSV
107	Streptococcus pneumoniae_ga19451 (Streptococcus pneumoniae GA19451)	FASTA (DNA)	FASTA (cDNA)	FASTA (protein)	EMBL	MySQL	GTF	VEP	TSV
108	Streptococcus pneumoniae_ga19690 (Streptococcus pneumoniae GA19690)	FASTA (DNA)	FASTA (cDNA)	FASTA (protein)	EMBL	MySQL	GTF	VEP	TSV
109	Streptococcus pneumoniae_ga19923 (Streptococcus pneumoniae GA19923)	FASTA (DNA)	FASTA (cDNA)	FASTA (protein)	EMBL	MySQL	GTF	VEP	TSV
110	Streptococcus pneumoniae_ga19998 (Streptococcus pneumoniae GA19998)	FASTA (DNA)	FASTA (cDNA)	FASTA (protein)	EMBL	MySQL	GTF	VEP	TSV
111	Streptococcus pneumoniae_ga40028 (Streptococcus pneumoniae GA40028)	FASTA (DNA)	FASTA (cDNA)	FASTA (protein)	EMBL	MySQL	GTF	VEP	TSV
112	Streptococcus pneumoniae_ga40183 (Streptococcus pneumoniae GA40183)	FASTA (DNA)	FASTA (cDNA)	FASTA (protein)	EMBL	MySQL	GTF	VEP	TSV
113	Streptococcus pneumoniae_ga40410 (Streptococcus pneumoniae GA40410)	FASTA (DNA)	FASTA (cDNA)	FASTA (protein)	EMBL	MySQL	GTF	VEP	TSV
114	Streptococcus pneumoniae_ga40563 (Streptococcus pneumoniae GA40563)	FASTA (DNA)	FASTA (cDNA)	FASTA (protein)	EMBL	MySQL	GTF	VEP	TSV
115	Streptococcus pneumoniae_ga41277 (Streptococcus pneumoniae GA41277)	FASTA (DNA)	FASTA (cDNA)	FASTA (protein)	EMBL	MySQL	GTF	VEP	TSV
116	Streptococcus pneumoniae_ga41301 (Streptococcus pneumoniae GA41301)	FASTA (DNA)	FASTA (cDNA)	FASTA (protein)	EMBL	MySQL	GTF	VEP	TSV
117	Streptococcus pneumoniae_ga41317 (Streptococcus pneumoniae GA41317)	FASTA (DNA)	FASTA (cDNA)	FASTA (protein)	EMBL	MySQL	GTF	VEP	TSV
118	Streptococcus pneumoniae_ga41410 (Streptococcus pneumoniae GA41410)	FASTA (DNA)	FASTA (cDNA)	FASTA (protein)	EMBL	MySQL	GTF	VEP	TSV
119	Streptococcus pneumoniae_ga41437 (Streptococcus pneumoniae GA41437)	FASTA (DNA)	FASTA (cDNA)	FASTA (protein)	EMBL	MySQL	GTF	VEP	TSV
120	Streptococcus pneumoniae_ga41538 (Streptococcus pneumoniae GA41538)	FASTA (DNA)	FASTA (cDNA)	FASTA (protein)	EMBL	MySQL	GTF	VEP	TSV
121	Streptococcus pneumoniae_ga41565 (Streptococcus pneumoniae GA41565)	FASTA (DNA)	FASTA (cDNA)	FASTA (protein)	EMBL	MySQL	GTF	VEP	TSV
122	Streptococcus pneumoniae_ga41688 (Streptococcus pneumoniae GA41688)	FASTA (DNA)	FASTA (cDNA)	FASTA (protein)	EMBL	MySQL	GTF	VEP	TSV
123	Streptococcus pneumoniae_ga43257 (Streptococcus pneumoniae GA43257)	FASTA (DNA)	FASTA (cDNA)	FASTA (protein)	EMBL	MySQL	GTF	VEP	TSV
124	Streptococcus pneumoniae_ga43264 (Streptococcus pneumoniae GA43264)	FASTA (DNA)	FASTA (cDNA)	FASTA (protein)	EMBL	MySQL	GTF	VEP	TSV
125	Streptococcus pneumoniae_ga43265 (Streptococcus pneumoniae GA43265)	FASTA (DNA)	FASTA (cDNA)	FASTA (protein)	EMBL	MySQL	GTF	VEP	TSV
126	Streptococcus pneumoniae_ga43380 (Streptococcus pneumoniae GA43380)	FASTA (DNA)	FASTA (cDNA)	FASTA (protein)	EMBL	MySQL	GTF	VEP	TSV
127	Streptococcus pneumoniae_ga44128 (Streptococcus pneumoniae GA44128)	FASTA (DNA)	FASTA (cDNA)	FASTA (protein)	EMBL	MySQL	GTF	VEP	TSV
128	Streptococcus pneumoniae_ga44194 (Streptococcus pneumoniae GA44194)	FASTA (DNA)	FASTA (cDNA)	FASTA (protein)	EMBL	MySQL	GTF	VEP	TSV
129	Streptococcus pneumoniae_ga44288 (Streptococcus pneumoniae GA44288)	FASTA (DNA)	FASTA (cDNA)	FASTA (protein)	EMBL	MySQL	GTF	VEP	TSV
130	Streptococcus pneumoniae_ga44378 (Streptococcus pneumoniae GA44378)	FASTA (DNA)	FASTA (cDNA)	FASTA (protein)	EMBL	MySQL	GTF	VEP	TSV
131	Streptococcus pneumoniae_ga44386 (Streptococcus pneumoniae GA44386)	FASTA (DNA)	FASTA (cDNA)	FASTA (protein)	EMBL	MySQL	GTF	VEP	TSV
132	Streptococcus pneumoniae_ga44452 (Streptococcus pneumoniae GA44452)	FASTA (DNA)	FASTA (cDNA)	FASTA (protein)	EMBL	MySQL	GTF	VEP	TSV
133	Streptococcus pneumoniae_ga44500 (Streptococcus pneumoniae GA44500)	FASTA (DNA)	FASTA (cDNA)	FASTA (protein)	EMBL	MySQL	GTF	VEP	TSV
134	Streptococcus pneumoniae_ga44511 (Streptococcus pneumoniae GA44511)	FASTA (DNA)	FASTA (cDNA)	FASTA (protein)	EMBL	MySQL	GTF	VEP	TSV
135	Streptococcus pneumoniae_ga47033 (Streptococcus pneumoniae GA47033)	FASTA (DNA)	FASTA (cDNA)	FASTA (protein)	EMBL	MySQL	GTF	VEP	TSV
136	Streptococcus pneumoniae_ga47179 (Streptococcus pneumoniae GA47179)	FASTA (DNA)	FASTA (cDNA)	FASTA (protein)	EMBL	MySQL	GTF	VEP	TSV
137	Streptococcus pneumoniae_ga47210 (Streptococcus pneumoniae GA47210)	FASTA (DNA)	FASTA (cDNA)	FASTA (protein)	EMBL	MySQL	GTF	VEP	TSV
138	Streptococcus pneumoniae_ga47281 (Streptococcus pneumoniae GA47281)	FASTA (DNA)	FASTA (cDNA)	FASTA (protein)	EMBL	MySQL	GTF	VEP	TSV
139	Streptococcus pneumoniae_ga47283 (Streptococcus pneumoniae GA47283)	FASTA (DNA)	FASTA (cDNA)	FASTA (protein)	EMBL	MySQL	GTF	VEP	TSV
140	Streptococcus pneumoniae_ga47360 (Streptococcus pneumoniae GA47360)	FASTA (DNA)	FASTA (cDNA)	FASTA (protein)	EMBL	MySQL	GTF	VEP	TSV
141	Streptococcus pneumoniae_ga47368 (Streptococcus pneumoniae GA47368)	FASTA (DNA)	FASTA (cDNA)	FASTA (protein)	EMBL	MySQL	GTF	VEP	TSV
142	Streptococcus pneumoniae_ga47373 (Streptococcus pneumoniae GA47373)	FASTA (DNA)	FASTA (cDNA)	FASTA (protein)	EMBL	MySQL	GTF	VEP	TSV
143	Streptococcus pneumoniae_ga47388 (Streptococcus pneumoniae GA47388)	FASTA (DNA)	FASTA (cDNA)	FASTA (protein)	EMBL	MySQL	GTF	VEP	TSV
144	Streptococcus pneumoniae_ga47439 (Streptococcus pneumoniae GA47439)	FASTA (DNA)	FASTA (cDNA)	FASTA (protein)	EMBL	MySQL	GTF	VEP	TSV
145	Streptococcus pneumoniae_ga47461 (Streptococcus pneumoniae GA47461)	FASTA (DNA)	FASTA (cDNA)	FASTA (protein)	EMBL	MySQL	GTF	VEP	TSV
146	Streptococcus pneumoniae_ga47502 (Streptococcus pneumoniae GA47502)	FASTA (DNA)	FASTA (cDNA)	FASTA (protein)	EMBL	MySQL	GTF	VEP	TSV
147	Streptococcus pneumoniae_ga47522 (Streptococcus pneumoniae GA47522)	FASTA (DNA)	FASTA (cDNA)	FASTA (protein)	EMBL	MySQL	GTF	VEP	TSV
148	Streptococcus pneumoniae_ga47562 (Streptococcus pneumoniae GA47562)	FASTA (DNA)	FASTA (cDNA)	FASTA (protein)	EMBL	MySQL	GTF	VEP	TSV
149	Streptococcus pneumoniae_ga47597 (Streptococcus pneumoniae GA47597)	FASTA (DNA)	FASTA (cDNA)	FASTA (protein)	EMBL	MySQL	GTF	VEP	TSV
150	Streptococcus pneumoniae_ga47628 (Streptococcus pneumoniae GA47628)	FASTA (DNA)	FASTA (cDNA)	FASTA (protein)	EMBL	MySQL	GTF	VEP	TSV
151	Streptococcus pneumoniae_ga47688 (Streptococcus pneumoniae GA47688)	FASTA (DNA)	FASTA (cDNA)	FASTA (protein)	EMBL	MySQL	GTF	VEP	TSV
152	Streptococcus pneumoniae_ga47751 (Streptococcus pneumoniae GA47751)	FASTA (DNA)	FASTA (cDNA)	FASTA (protein)	EMBL	MySQL	GTF	VEP	TSV
153	Streptococcus pneumoniae_ga47760 (Streptococcus pneumoniae GA47760)	FASTA (DNA)	FASTA (cDNA)	FASTA (protein)	EMBL	MySQL	GTF	VEP	TSV
154	Streptococcus pneumoniae_ga47778 (Streptococcus pneumoniae GA47778)	FASTA (DNA)	FASTA (cDNA)	FASTA (protein)	EMBL	MySQL	GTF	VEP	TSV
155	Streptococcus pneumoniae_ga47794 (Streptococcus pneumoniae GA47794)	FASTA (DNA)	FASTA (cDNA)	FASTA (protein)	EMBL	MySQL	GTF	VEP	TSV
156	Streptococcus pneumoniae_ga47901 (Streptococcus pneumoniae GA47901)	FASTA (DNA)	FASTA (cDNA)	FASTA (protein)	EMBL	MySQL	GTF	VEP	TSV
157	Streptococcus pneumoniae_ga47976 (Streptococcus pneumoniae GA47976)	FASTA (DNA)	FASTA (cDNA)	FASTA (protein)	EMBL	MySQL	GTF	VEP	TSV
158	Streptococcus pneumoniae_ga49138 (Streptococcus pneumoniae GA49138)	FASTA (DNA)	FASTA (cDNA)	FASTA (protein)	EMBL	MySQL	GTF	VEP	TSV
159	Streptococcus pneumoniae_ga49194 (Streptococcus pneumoniae GA49194)	FASTA (DNA)	FASTA (cDNA)	FASTA (protein)	EMBL	MySQL	GTF	VEP	TSV
160	Streptococcus pneumoniae_ga49447 (Streptococcus pneumoniae GA49447)	FASTA (DNA)	FASTA (cDNA)	FASTA (protein)	EMBL	MySQL	GTF	VEP	TSV
161	Streptococcus pneumoniae_ga49542 (Streptococcus pneumoniae GA49542)	FASTA (DNA)	FASTA (cDNA)	FASTA (protein)	EMBL	MySQL	GTF	VEP	TSV
162	Streptococcus pneumoniae_ga52306 (Streptococcus pneumoniae GA52306)	FASTA (DNA)	FASTA (cDNA)	FASTA (protein)	EMBL	MySQL	GTF	VEP	TSV
163	Streptococcus pneumoniae_ga52612 (Streptococcus pneumoniae GA52612)	FASTA (DNA)	FASTA (cDNA)	FASTA (protein)	EMBL	MySQL	GTF	VEP	TSV
164	Streptococcus pneumoniae_ga54354 (Streptococcus pneumoniae GA54354)	FASTA (DNA)	FASTA (cDNA)	FASTA (protein)	EMBL	MySQL	GTF	VEP	TSV
165	Streptococcus pneumoniae_ga54644 (Streptococcus pneumoniae GA54644)	FASTA (DNA)	FASTA (cDNA)	FASTA (protein)	EMBL	MySQL	GTF	VEP	TSV
166	Streptococcus pneumoniae_ga56113 (Streptococcus pneumoniae GA56113)	FASTA (DNA)	FASTA (cDNA)	FASTA (protein)	EMBL	MySQL	GTF	VEP	TSV
167	Streptococcus pneumoniae_ga56348 (Streptococcus pneumoniae GA56348)	FASTA (DNA)	FASTA (cDNA)	FASTA (protein)	EMBL	MySQL	GTF	VEP	TSV
168	Streptococcus pneumoniae_ga58581 (Streptococcus pneumoniae GA58581)	FASTA (DNA)	FASTA (cDNA)	FASTA (protein)	EMBL	MySQL	GTF	VEP	TSV
169	Streptococcus pneumoniae_ga58771 (Streptococcus pneumoniae GA58771)	FASTA (DNA)	FASTA (cDNA)	FASTA (protein)	EMBL	MySQL	GTF	VEP	TSV
170	Streptococcus pneumoniae_ga58981 (Streptococcus pneumoniae GA58981)	FASTA (DNA)	FASTA (cDNA)	FASTA (protein)	EMBL	MySQL	GTF	VEP	TSV
171	Streptococcus pneumoniae_ga60080 (Streptococcus pneumoniae GA60080)	FASTA (DNA)	FASTA (cDNA)	FASTA (protein)	EMBL	MySQL	GTF	VEP	TSV
172	Streptococcus pneumoniae_ga60132 (Streptococcus pneumoniae GA60132)	FASTA (DNA)	FASTA (cDNA)	FASTA (protein)	EMBL	MySQL	GTF	VEP	TSV
173	Streptococcus pneumoniae_ga60190 (Streptococcus pneumoniae GA60190)	FASTA (DNA)	FASTA (cDNA)	FASTA (protein)	EMBL	MySQL	GTF	VEP	TSV
174	Streptococcus pneumoniae_ga62331 (Streptococcus pneumoniae GA62331)	FASTA (DNA)	FASTA (cDNA)	FASTA (protein)	EMBL	MySQL	GTF	VEP	TSV
175	Streptococcus pneumoniae_ga62681 (Streptococcus pneumoniae GA62681)	FASTA (DNA)	FASTA (cDNA)	FASTA (protein)	EMBL	MySQL	GTF	VEP	TSV
176	Streptococcus pneumoniae_hungary19a_6 (Streptococcus pneumoniae Hungary19A-6)	FASTA (DNA)	FASTA (cDNA)	FASTA (protein)	EMBL	MySQL	GTF	VEP	TSV
177	Streptococcus pneumoniae_jja (Streptococcus pneumoniae JJA)	FASTA (DNA)	FASTA (cDNA)	FASTA (protein)	EMBL	MySQL	GTF	VEP	TSV
178	Streptococcus pneumoniae_mlv_016 (Streptococcus pneumoniae MLV-016)	FASTA (DNA)	FASTA (cDNA)	FASTA (protein)	EMBL	MySQL	GTF	VEP	TSV
179	Streptococcus pneumoniae_netherlands15b_37 (Streptococcus pneumoniae Netherlands15B-37)	FASTA (DNA)	FASTA (cDNA)	FASTA (protein)	EMBL	MySQL	GTF	VEP	TSV
180	Streptococcus pneumoniae_northcarolina6a_23 (Streptococcus pneumoniae NorthCarolina6A-23)	FASTA (DNA)	FASTA (cDNA)	FASTA (protein)	EMBL	MySQL	GTF	VEP	TSV
181	Streptococcus pneumoniae_np070 (Streptococcus pneumoniae NP070)	FASTA (DNA)	FASTA (cDNA)	FASTA (protein)	EMBL	MySQL	GTF	VEP	TSV
182	Streptococcus pneumoniae_np112 (Streptococcus pneumoniae NP112)	FASTA (DNA)	FASTA (cDNA)	FASTA (protein)	EMBL	MySQL	GTF	VEP	TSV
183	Streptococcus pneumoniae_np127 (Streptococcus pneumoniae NP127)	FASTA (DNA)	FASTA (cDNA)	FASTA (protein)	EMBL	MySQL	GTF	VEP	TSV
184	Streptococcus pneumoniae_np141 (Streptococcus pneumoniae NP141)	FASTA (DNA)	FASTA (cDNA)	FASTA (protein)	EMBL	MySQL	GTF	VEP	TSV
185	Streptococcus pneumoniae_np170 (Streptococcus pneumoniae NP170)	FASTA (DNA)	FASTA (cDNA)	FASTA (protein)	EMBL	MySQL	GTF	VEP	TSV
186	Streptococcus pneumoniae_oxc141 (Streptococcus pneumoniae OXC141)	FASTA (DNA)	FASTA (cDNA)	FASTA (protein)	EMBL	MySQL	GTF	VEP	TSV
187	Streptococcus pneumoniae_p1031 (Streptococcus pneumoniae P1031)	FASTA (DNA)	FASTA (cDNA)	FASTA (protein)	EMBL	MySQL	GTF	VEP	TSV
188	Streptococcus pneumoniae_r6 (Streptococcus pneumoniae R6)	FASTA (DNA)	FASTA (cDNA)	FASTA (protein)	EMBL	MySQL	GTF	VEP	TSV
189	Streptococcus pneumoniae_sp11_bs70 (Streptococcus pneumoniae SP11-BS70)	FASTA (DNA)	FASTA (cDNA)	FASTA (protein)	EMBL	MySQL	GTF	VEP	TSV
190	Streptococcus pneumoniae_sp14_bs292 (Streptococcus pneumoniae SP14-BS292)	FASTA (DNA)	FASTA (cDNA)	FASTA (protein)	EMBL	MySQL	GTF	VEP	TSV
191	Streptococcus pneumoniae_sp14_bs69 (Streptococcus pneumoniae SP14-BS69)	FASTA (DNA)	FASTA (cDNA)	FASTA (protein)	EMBL	MySQL	GTF	VEP	TSV
192	Streptococcus pneumoniae_sp18_bs74 (Streptococcus pneumoniae SP18-BS74)	FASTA (DNA)	FASTA (cDNA)	FASTA (protein)	EMBL	MySQL	GTF	VEP	TSV
193	Streptococcus pneumoniae_sp195 (Streptococcus pneumoniae SP195)	FASTA (DNA)	FASTA (cDNA)	FASTA (protein)	EMBL	MySQL	GTF	VEP	TSV
194	Streptococcus pneumoniae_sp19_bs75 (Streptococcus pneumoniae SP19-BS75)	FASTA (DNA)	FASTA (cDNA)	FASTA (protein)	EMBL	MySQL	GTF	VEP	TSV
195	Streptococcus pneumoniae_sp23_bs72 (Streptococcus pneumoniae SP23-BS72)	FASTA (DNA)	FASTA (cDNA)	FASTA (protein)	EMBL	MySQL	GTF	VEP	TSV
196	Streptococcus pneumoniae_sp3_bs71 (Streptococcus pneumoniae SP3-BS71)	FASTA (DNA)	FASTA (cDNA)	FASTA (protein)	EMBL	MySQL	GTF	VEP	TSV
197	Streptococcus pneumoniae_sp6_bs73 (Streptococcus pneumoniae SP6-BS73)	FASTA (DNA)	FASTA (cDNA)	FASTA (protein)	EMBL	MySQL	GTF	VEP	TSV
198	Streptococcus pneumoniae_sp9_bs68 (Streptococcus pneumoniae SP9-BS68)	FASTA (DNA)	FASTA (cDNA)	FASTA (protein)	EMBL	MySQL	GTF	VEP	TSV
199	Streptococcus pneumoniae_sp_bs293 (Streptococcus pneumoniae SP-BS293)	FASTA (DNA)	FASTA (cDNA)	FASTA (protein)	EMBL	MySQL	GTF	VEP	TSV
200	Streptococcus pneumoniae_spar27 (Streptococcus pneumoniae SPAR27)	FASTA (DNA)	FASTA (cDNA)	FASTA (protein)	EMBL	MySQL	GTF	VEP	TSV
201	Streptococcus pneumoniae_spar48 (Streptococcus pneumoniae SPAR48)	FASTA (DNA)	FASTA (cDNA)	FASTA (protein)	EMBL	MySQL	GTF	VEP	TSV
202	Streptococcus pneumoniae_spar55 (Streptococcus pneumoniae SPAR55)	FASTA (DNA)	FASTA (cDNA)	FASTA (protein)	EMBL	MySQL	GTF	VEP	TSV
203	Streptococcus pneumoniae_spar95 (Streptococcus pneumoniae SPAR95)	FASTA (DNA)	FASTA (cDNA)	FASTA (protein)	EMBL	MySQL	GTF	VEP	TSV
204	Streptococcus pneumoniae_spn034156 (Streptococcus pneumoniae SPN034156)	FASTA (DNA)	FASTA (cDNA)	FASTA (protein)	EMBL	MySQL	GTF	VEP	TSV
205	Streptococcus pneumoniae_spn034183 (Streptococcus pneumoniae SPN034183)	FASTA (DNA)	FASTA (cDNA)	FASTA (protein)	EMBL	MySQL	GTF	VEP	TSV
206	Streptococcus pneumoniae_spn994039 (Streptococcus pneumoniae SPN994039)	FASTA (DNA)	FASTA (cDNA)	FASTA (protein)	EMBL	MySQL	GTF	VEP	TSV
207	Streptococcus pneumoniae_spna45 (Streptococcus pneumoniae SPNA45)	FASTA (DNA)	FASTA (cDNA)	FASTA (protein)	EMBL	MySQL	GTF	VEP	TSV
208	Streptococcus pneumoniae_st556 (Streptococcus pneumoniae ST556)	FASTA (DNA)	FASTA (cDNA)	FASTA (protein)	EMBL	MySQL	GTF	VEP	TSV
209	Streptococcus pneumoniae_sv35 (Streptococcus pneumoniae SV35)	FASTA (DNA)	FASTA (cDNA)	FASTA (protein)	EMBL	MySQL	GTF	VEP	TSV
210	Streptococcus pneumoniae_sv36 (Streptococcus pneumoniae SV36)	FASTA (DNA)	FASTA (cDNA)	FASTA (protein)	EMBL	MySQL	GTF	VEP	TSV
211	Streptococcus pneumoniae_taiwan19f_14 (Streptococcus pneumoniae Taiwan19F-14)	FASTA (DNA)	FASTA (cDNA)	FASTA (protein)	EMBL	MySQL	GTF	VEP	TSV
212	Streptococcus pneumoniae_tch8431_19a (Streptococcus pneumoniae TCH8431/19A)	FASTA (DNA)	FASTA (cDNA)	FASTA (protein)	EMBL	MySQL	GTF	VEP	TSV
213	Streptococcus pneumoniae_tigr4 (Streptococcus pneumoniae TIGR4)	FASTA (DNA)	FASTA (cDNA)	FASTA (protein)	EMBL	MySQL	GTF	VEP	TSV
